# Supplementary material for: Librarian: An Open-Access Web Application for High-Resolution Mass Spectral Library Assembly
Source: Metabolites. 2026 Jun 22;16(6):433. doi: 10.3390/metabo16060433 (PMC13304401; doi:10.3390/metabo16060433)
Supplement: Supplementary file 1 [file metabolites-16-00433-s001.zip]

Archive with 1 entries (1 files):
- metabolites-4336461-supplementary.pdf
